# Supplementary material for: Gene redundancy and gene compensation of insulin-like peptides in the oocyte development of bean beetle
Source: PLoS One. 2024 May 7;19(5):e0302992. doi: 10.1371/journal.pone.0302992 (PMC11075890; doi:10.1371/journal.pone.0302992)
Supplement: S3 Table — (XLSX) [file pone.0302992.s005.xlsx]

## Sheet: Fig 1
H	L
619.762	594.048		H: High density
627.374	566.632		L: Low density
634.028	537.442
629.636	562.566
616.796	546.276
656.624	638.716
610.484	556.682
593.498	569.192
618.31	541.626
614.14	614.972
615.442	521.066
631.316	532.644
637.606	549.272
642.242	613.118
630.59	564.224

## Sheet: Fig 2
tissue specific expression（qPCR）
	H	229.889	230.054	304.828	178.048	237.946	241.677		H: Head
ILP1	T	0.783	1.847	1.515	0.201	0.457	0.51		T: Thorax
	A	1	0.672	0.52	0.402	0.395	1.524		A: Abdomen
	H	3.561	4.698	4.245	1.53	1.574	3.543
ILP2	T	1.942	1.367	1.697	1.013	1.025	1.342
	A	1	0.789	1.401	0.71	0.623	0.77
	H	5.757	11.629	10.817	8.051	5.458	5.676
ILP3	T	3.746	3.176	2.909	1.623	1.77	2.282
	A	1	1.044	1.455	0.592	0.605	0.508
	H	5.869	6.966	8.037	4.949	5.547	6.45
ILP4	T	2.687	1.962	1.434	1.538	1.816	2.49
	A	1	1.389	1.565	1.645	1.971	1.139
	HH						LH							HH: head of high-density individuals
ILP1	1	1.155	1.306	0.831	0.979	1.199	0.712	0.821	0.932	0.878	0.619	0.695
ILP2	1	1.274	1.26	0.516	0.707	0.872	0.692	0.528	0.655	0.446	0.541	0.646
ILP3	1	1.971	2.266	1.303	0.978	1.109	0.127	0.197	0.2	0.131	0.683	0.305
ILP4	1	1.415	1.458	0.581	1.185	1.412	1.439	1.06	1.176	1.21	0.993	1.092
	HT						LT							HT: thorax of high-density individuals
ILP1	1	3.7	3.106	0.48	0.948	1.187	2.283		1.643	0.563	0.792	1.798
ILP2	1	0.796	0.849	0.647	0.848	0.752	0.322		0.209	0.336	0.155	0.431
ILP3	1	0.957	0.789	0.473	0.459	0.716	0.031		0.026	0.031	0.132	0.138
ILP4	1	1.164	0.941	0.974	1.215	0.825	0.793		1.146	0.913	0.628	0.595
	HA						LA							HA: abdomen of high-density individuals
ILP1	1	0.648	0.353	0.258	0.36	0.831	1.252	3.677	2.571	1.997		1.14
ILP2	1	0.749	1.104	0.589	0.444	0.47	0.89	0.536	0.625	0.422	0.401	0.274
ILP3	1	0.879	1.399	0.512	0.449	0.415	0.289	0.238	0.481	0.321	0.336	0.231
ILP4	1	0.684	0.682	0.534	0.437	0.4	1.102	1.153	0.843	1.003	0.345	1.015

## Sheet: Fig 3
	dsGFPH						dsILP1H						H: Head
ILP1	1	1.405	0.835	0.804	0.776	1.299	0.012	0.044	0.006	0.005	0.006	0.005
	dsGFPA						dsILP1A
ILP1	1	0.967	1.892	1.431			0.167	0.44	0.708	0.488			A: Abdomen
Terminal oocyte length(μm)
dsGFP	641.7	661.832	654.752	655.35	654.296	607.746	611.996	626.46	642.932	672.692	652.892	664.6	654.262	655.606	642.168
dsILP1	517.464	481.002	499.784	548.82	546.072	531.782	532.142	565.79	449.68	503.622	424.222	474.942	499.958	524.336	508.532
	dsGFPH						dsILP2H
ILP2	1	1.052	0.497	0.518	0.691	0.506	0.02	0.036	0.035	0.018	0.014	0.008
	dsGFPA						dsILP2A
ILP2	1	0.293	0.642	0.203			0.03	0.109	0.03	0.042
Terminal oocyte length(μm)
dsGFP	641.7	661.832	654.752	655.35	654.296	607.746	611.996	626.46	642.932	672.692	652.892	664.6	654.262	655.606	642.168
dsILP2	412.784	427.158	439.724	443.358	588.348	415.486	481.972	586.026	582.99	515.26	536.4	573.382	571.332	487.6	570.782
	dsGFPH						dsILP3H
ILP3	1	0.863	0.558	0.632	0.827	0.442	0.019	0.016	0.018	0.024	0.006	0.016
	dsGFPA						dsILP3A
ILP3	1	1.826	1.532	5.55	3.913	2.881	0.206	0.032	0.043	0.048	0.029	0.025
Terminal oocyte length(μm)
dsGFP	641.7	661.832	654.752	655.35	654.296	607.746	611.996	626.46	642.932	672.692	652.892	664.6	654.262	655.606	642.168
dsILP3	670.51	669.78	663.734	577.33	575.718	582.306	536.21	589.974	546.324	520.854	555.25	502.054	602.328	572.472	590.222
	dsGFPH						dsILP4H
ILP4	1	1.676	0.714	0.665	0.949	0.898	0.142	0.075	0.029	0.214	0.194	0.104
	dsGFPA						dsILP4A
ILP4	1	3.168	2.275	1.868	2.258	1.389	0.434	0.289	0.372	0.657	0.378	0.457
Terminal oocyte length(μm)
dsGFP	641.7	661.832	654.752	655.35	654.296	607.746	611.996	626.46	642.932	672.692	652.892	664.6	654.262	655.606	642.168
dsILP4	507.486	563.678	608.848	552.912	512.452	502.202	529.592	569.478	577.964	538.392	512.648	427.142	526.21	533.228	520.916

## Sheet: Fig 4
	dsGFPH						dsILP1H
ILP2	1	1.212	0.576	0.545	0.61	0.539	0.066	0.018	0.153	0.176	0.033	0.084	H: Head
ILP3	1	0.773	0.56	0.713	0.815	0.55	0.593	0.311	0.58	0.72	0.301	0.674
ILP4	1	1.649	0.945	0.937	0.833	0.833	0.755	0.532	0.543	0.826	0.519	0.512
													A: Abdomen
	dsGFPA						dsILP1A
ILP2	1	0.294	0.546	0.141			0.222	0.37	0.271	0.252
ILP3	1	0.775	0.692	0.731			2.359	2.5	2.192	2.453
ILP4	1	1.647	0.87	1.078			0.779	0.385	0.832	1.228
	dsGFPH						dsILP2H
ILP1	1	1.5	0.907	0.709	0.832	1.201	0.057	0.051	0.075	0.011	0.003	0.044
ILP3	1	0.773	0.56	0.713	0.815	0.55	0.602	0.667	1.116	0.937	0.418	0.185
ILP4	1	1.649	0.945	0.937	0.833	0.883	0.589	0.919	0.457	0.384	0.289	0.416
	dsGFPA						dsILP2A
ILP1	1	0.286	0.589	0.335			0.552	0.125	0.798	0.203
ILP3	1	0.743	0.116	0.817			3.854	3.243	3.593	3.257
ILP4	1	1.647	0.87	1.078			0.917	0.472	0.928	0.728
	dsGFPH						dsILP3H
ILP1	1	1.379	0.688	0.562	0.692	0.847	0.283	0.598	0.412	1.326	0.701	1.611
ILP2	1	1.139	0.496	0.377	0.484	0.398	0.037	0.062	0.049	0.126	0.083	0.157
ILP4	1	1.194	0.729	0.567	0.615	0.582	0.37	0.364	0.412	0.491	0.713	0.903
	dsGFPA						dsILP3A
ILP1	1	0.651	1.724	1.357	0.103	1.709	0.072	0.161	0.453	0.508	0.398	0.815
ILP2	1	1.294	1.365	1.369	1.003	1.291	0.036	0.07	0.127	0.131	0.119	0.199
ILP4	1	2.007	1.565	1.385	1.411	1.458	0.793	0.728	0.402	0.593	0.583	0.537
	dsGFPH						dsILP4H
ILP1	1	1.405	0.835	0.804	0.776	1.299	0.523	0.367	0.349	1.478	1.296	1.142
ILP2	1	1.212	0.576	0.545	0.61	0.539	0.033	0.011	0.022	0.229	0.168	0.057
ILP3	1	0.902	0.709	0.733	0.983	0.816	0.107	0.089	0.135	0.275	0.103	0.165
	dsGFPA						dsILP4A
ILP1	1	0.651	1.724	1.357	0.103	1.709	0.154	1.301	1.639	0.614	0.918	0.669
ILP2	1	1.294	1.365	1.369	1.003	1.291	0.649	0.545	0.48	0.949	0.731	0.679
ILP3	1	1.574	1.266		2.922	2.016	2.199	2.045		0.314	0.489	0.412

## Sheet: Fig 5
	dsGFPH						dsILP2+3H						H: Head
ILP2	1	1.251	0.568	0.597	0.653	0.606	0.096	0.148	0.145	0.059	0.069	0.168
ILP3	1	0.782	0.587	0.797	0.916	0.623	0.033	0.041	0.133	0.07	0.107	0.139
													A: Abdomen
	dsGFPA						dsILP2+3A
ILP2	1	2.025	1.42	1.817	1.574	1.39	0.184	0.649	0.384	0.204	0.244	0.26
ILP3	1	2.396	1.482	5.836	5.069	2.212	0.445	0.286	0.44	0.382	0.541	0.451
	Undevelopment	Development	total
GFP	0	12	12
ILP2+ILP3	20	7	27
Terminal oocyte length(μm)
dsGFP	624.02	658.342	617.38	632.004	652.87	616.266	671.792	689.346	628.686	641.165	641.896	638.82
dsILP2+3	416.066	349.746	362.994	368.26	376.22	454.962	441.564
	dsGFPH						dsILP2+3H
ILP1	1	1.396	0.806	0.733	0.827	1.179	0.198	0.348	0.257	0.217	0.287	0.177
ILP4	1	1.162	0.898	0.72	0.718	0.736	0.201	0.49	0.598	0.325	0.568	0.545
	dsGFPA						dsILP2+3A
ILP1	1	1.772		1.044	0.746	1.479	1.146	0.384		1.286	1.562	0.208
ILP4	1	2.396	1.177	1.624	1.555	1.606	0.985	1.302	0.844	1.493	1.556	0.777
	dsGFPH						dsILP3+1H
ILP1	1	1.772	0.867	0.852	0.993	1.266	0.001	0	0.002	0.004	0.003	0.003
ILP3	1	0.919	0.526	0.689	0.887	0.512	0.111	0.021	0.106	0.061	0.092	0.049
	dsGFPA						dsILP3+1A
ILP1	1	2.364		2.069		2.331	0.3	0.367	0.706		0.197	0.21
ILP3	1	1.913	1.536			2.303	1.381	0.337	1.728	0.245	0.303	0.311
	Undevelopment	Development	total
GFP	0	12	12
ILP1+ILP3	17	10	27
Terminal oocyte length(μm)
dsGFP	624.02	658.342	617.38	632.004	652.87	616.266	671.792	689.346	628.686	641.165	641.896	638.82
dsILP3+1	350.644	505.98	418.506	479.848	494.516	445.434	343.466	371.814	326.956	384.422
	dsGFPH						dsILP3+1H
ILP2	1	1.814	0.624	0.61	0.659	0.631	0.391	0.296	0.686	1.148	1.198	0.612
ILP4	1	1.803	0.952	0.83	0.798	0.675	1.008	0.695	0.706	1.168	1.105	1.363
	dsGFPA						dsILP3+1A
ILP2	1	1.184	1.201	0.977	0.782	0.909	0.931	1.038	1.864	1.107	1.169	1.21
ILP4	1	1.455	0.675	1.061	0.803	0.774	0.677	0.852	1.001	0.478	1.229	0.449

## Sheet: Fig S2
Head
ILP1	H				ILP2	H				ILP3	H				ILP4	H
	273.904					3.24502					29.2649					5.55906
	316.396					4.13502					57.6934					7.86632
	357.782					4.08938					66.3197					8.10311
	227.512					1.67425					38.1359					3.22839
	268.081					2.29363					28.6274					6.58979
	328.351					2.82825					32.4415					7.8513
Thorax
ILP1	H				ILP2	H				ILP3	H				ILP4	H
	1					1.62964					18.9665					1.22997
	3.6996					1.2971					18.1437					1.43219
	3.10551					1.38405					14.9721					1.15792
	0.480156					1.05452					8.97935					1.19859
	0.947769					1.38193					8.69848					1.49384
	1.18731					1.22501					13.5798					1.01442
Abdomen
ILP1	H				ILP2	H				ILP3	H				ILP4	H
	1.63706					1.15817					5.37499					1.81503
	1.06027					0.86711					4.72614					1.24059
	0.577437					1.27915					7.52116					1.23713
	0.422422					0.682697					2.75407					0.969426
	0.588703					0.5146					2.41244					0.792536
	1.36114					0.544003					2.2312					0.725595
